# Supplementary material for: Constructing a Core Collection of the Medicinal Plant Angelica biserrata Using Genetic and Metabolic Data
Source: Front Plant Sci. 2020 Dec 23;11:600249. doi: 10.3389/fpls.2020.600249 (PMC7785966; doi:10.3389/fpls.2020.600249)
Supplement: Supplementary Table 1 — The specific geographical information of 3 sampling positions of wild A. biserrata. [file Table_1.xlsx]

## Sheet: Sheet1
Table S1. The specific geographical information of 3 sampling positions of wild A. biserrata.
Species	Location	Sample size	Latitude (N)	Longitude (E)	Altitude (m)
Wild A. biserrata	Puling	PL001-PL070 (70)	30° 17' 6.84''	110° 49' 50.32''	1813
	Gaofeng	GF71-GF139 (69)	30° 15' 44.92''	110° 27' 6.10''	1604
	Langping	LP140-LP208 (69)	30° 41' 47.38''	110° 45' 18.38''	1543
