# Supplementary material for: Constructing a Core Collection of the Medicinal Plant Angelica biserrata Using Genetic and Metabolic Data
Source: Front Plant Sci. 2020 Dec 23;11:600249. doi: 10.3389/fpls.2020.600249 (PMC7785966; doi:10.3389/fpls.2020.600249)
Supplement: Supplementary Table 2 — Transcriptome sequencing data quality and splicing results statistics of A. biserrata. [file Table_2.xlsx]

## Sheet: Sheet1
Table S2. Transcriptome sequencing data quality and splicing results statistics of A. biserrata.
Items	count
raw data reads	39699246
raw data bases	5954886900
clean data reads	39690752
clean data bases	5953612800
GC content	0.4036
Complete BUSCOs	0.737
Q20	0.9794
Q30	0.9385
Total number of unigenes	39748
Total length of unigenes (bp)	41124535
N50	1636
N90	442
