# Supplementary material for: Constructing a Core Collection of the Medicinal Plant Angelica biserrata Using Genetic and Metabolic Data
Source: Front Plant Sci. 2020 Dec 23;11:600249. doi: 10.3389/fpls.2020.600249 (PMC7785966; doi:10.3389/fpls.2020.600249)
Supplement: Supplementary Table 3 — Distribution of simple sequence repeats (SSRs) in A. biserrata transcription. [file Table_3.xlsx]

## Sheet: Sheet1
Table S3. Distribution of simple sequence repeats (SSRs) in A. biserrata transcription.
Item	Count	Frequency of occurrence（%）
Unigenes	39748	—
Total length (bp)	41124535	—
Number of SSR containing Unigenes	6651	16.73
Total number of SSR	8371	21.06
Number of sequences containing more than 1 SSR	1343	3.38
Number of SSRs present in compound formation	805	2.03
