# Supplementary material for: Constructing a Core Collection of the Medicinal Plant Angelica biserrata Using Genetic and Metabolic Data
Source: Front Plant Sci. 2020 Dec 23;11:600249. doi: 10.3389/fpls.2020.600249 (PMC7785966; doi:10.3389/fpls.2020.600249)
Supplement: Supplementary Table 4 — Distribution characteristics of different EST-SSR types in transcriptions of A. biserrata. [file Table_4.xlsx]

## Sheet: Sheet1
Table S4. Distribution characteristics of different EST-SSR types in transcriptions of A. biserrata.
Repeated motifs	Count	Percentage (%)	Frequency of occurrence (%)
Mononucleotide	3045	36.38	7.66
Dinucleotide	3713	44.35	9.34
Trinucleotid	1472	17.58	3.7
Tetranucleotide	86	1.03	0.22
Pentanucleotide	25	0.3	0.06
Hexanucleotide	30	0.36	0.08
Total	8371	100	21.06
