# Supplementary material for: Constructing a Core Collection of the Medicinal Plant Angelica biserrata Using Genetic and Metabolic Data
Source: Front Plant Sci. 2020 Dec 23;11:600249. doi: 10.3389/fpls.2020.600249 (PMC7785966; doi:10.3389/fpls.2020.600249)
Supplement: Supplementary Table 5 — Distribution characteristics of the different EST-SSRs repeat times observed in the A. biserrata. [file Table_5.xlsx]

## Sheet: Sheet1
Table S5. Distribution characteristics of the different EST-SSRs repeat times observed in the A. biserrata.
Number of EST-SSRs under different repetition times
Repeat type	5	6	7	8	9	10	11	12	13	14	15	>15	Total	Percentage (%)
Mononucleotide	-	-	-	-	-	1268	538	320	204	163	112	440	3045	36.38
Dinucleotide	-	1226	734	505	299	206	235	85	34	32	43	314	3713	44.35
Trinucleotid	803	337	160	88	21	21	9	13	6	5	5	4	1472	17.58
Tetranucleotide	54	25	7	-	-	-	-	-	-	-	-	-	86	1.03
Pentanucleotide	22	3	-	-	-	-	-	-	-	-	-	-	25	0.3
Hexanucleotide	20	6	3	-	-	-	1	-	-	-	-	-	30	0.36
Total/trip	899	1597	904	593	320	1495	783	418	244	200	160	758	8371	-
Percentage (%)	10.74	19.08	10.8	7.08	3.82	17.86	9.35	5	2.91	2.39	1.91	9.06	-	100
