# Supplementary material for: Constructing a Core Collection of the Medicinal Plant Angelica biserrata Using Genetic and Metabolic Data
Source: Front Plant Sci. 2020 Dec 23;11:600249. doi: 10.3389/fpls.2020.600249 (PMC7785966; doi:10.3389/fpls.2020.600249)
Supplement: Supplementary Table 6 — Types and Quantities of mononucleotide to trinucleotide EST-SSR repeat motifs in EST-SSR of A.biserrata. [file Table_6.xlsx]

## Sheet: Sheet1
Table S6. Types and Quantities of mononucleotide to trinucleotide EST-SSR repeat motifs in EST-SSR of A.biserrata.
SSR motif	Number of pepeats												Total	Percentage (%)
	5	6	7	8	9	10	11	12	13	14	15	>15
A/T	-	-	-	-	-	1249	524	307	193	156	106	417	2952	96.95
C/G	-	-	-	-	-	19	14	13	11	6	6	24	93	3.05
Total													3045	100
AC/GT	-	345	165	127	98	66	29	27	7	12	11	11	898	24.19
AG/CT	-	640	440	304	182	123	187	51	21	18	27	281	2274	61.24
AT/TA	-	238	128	74	19	17	19	10	6	2	5	19	537	14.46
CG/CG	-	3	1	-	-	-	-	-	-	-	-	-	4	0.11
Total													3713	100
AAC/GTT	41	16	10	4	1	-	1	-	-	-	1	-	74	5.03
AAG/CTT	183	80	35	16	2	7	6	7	2	2	1	1	342	23.23
AAT/ATT	79	34	13	10	2	3	1	1	2	1	1	2	149	10.12
ACC/GGT	105	48	19	11	2	-	-	-	1	-	-	-	186	12.64
ACG/CGT	19	3	1	-	-	-	-	-	-	-	-	-	23	1.56
ACT/AGT	45	9	8	-	2	3	-	-	-	-	-	-	67	4.55
AGC/CTG	97	49	22	11	7	4	1	1	-	2	1	1	196	13.32
AGG/CCT	66	31	15	9	-	-	-	2	-	-	-	-	123	8.35
ATC/ATG	147	66	35	26	5	4	-	2	1	1	-	-	287	19.5
CCG/CGG	21	1	2	1	-	-	-	-	-	-	-	-	25	1.7
Total													1472	100
