# Supplementary material for: Constructing a Core Collection of the Medicinal Plant Angelica biserrata Using Genetic and Metabolic Data
Source: Front Plant Sci. 2020 Dec 23;11:600249. doi: 10.3389/fpls.2020.600249 (PMC7785966; doi:10.3389/fpls.2020.600249)
Supplement: Supplementary Table 7 — Primer sequence information of 17 pairs of SSR primers. [file Table_7.xlsx]

## Sheet: Sheet1
Table S7. Primer sequence information of 17 pairs of SSR primers.
Primer name	Forward primer (5’-3’)	Reverse primer (5’-3’)	Motif repeat	Product size (bp)
Abssr3	CCTCTTGACGACCTCCCATA	CAGCAAGCAAACCCTAGAAA	(AG)8	107
Abssr9	TGTTTTCCAGGAATCGAACC	TCCAAAATCGGACGACCTAC	(TA)6	206
Abssr10	CGCCCACCTCTTTATTCTCA	GGGTTTCTTGAAATGGGGTT	(AC)17	265
Abssr21	TTGGGAAGAATCGATGAAGG	TCAACATCACTTCTGCAGGC	(GAA)13	130
Abssr31	TCCTTAAAGCAGCGGAAGAA	GCCTTTTCAAAATGGGACAA	(AGA)5	163
Abssr33	GAGGCTTTTAACCTCAGGGG	TCCCCTCTTCCTCCTCTAGC	(AGG)7	154
Abssr39	TAGTAGGGGGTGGTGGTTTG	TCCCCATCTCCCTTTTCTCT	(AAG)12	193
Abssr46	TGGTGATGGCGAATCATAAA	CATCAATGCCAGGATCAGTG	(CTC)5	111
Abssr99	TCTTTGTGGGCTTTGTTTGA	CCCCTGATTTCCCATTTCTT	(GT)10	140
Abssr101	TGTTTCTTCCAATGGCTTCC	GAGACATGGTGTTGGTGTCG	(ATC)7	217
Abssr106	TTCCCTCTCTCTCTAGCTTCCA	TGATAAATTTGATGCGGCAG	(ATAC)6	102
Abssr107	CAATCCTTACAACCGTGGCT	AAACCCCATCTCCCAAAAAT	(ATTA)5	153
Abssr109	CCGACCTGTGCAAAATATGA	GAAATGGTGACGGCAGAAGT	(GA)7	241
Abssr117	AAACTTCCCACCATCACCAA	GGTTTCGAGATCGGAGAGTG	(CA)9	211
Abssr118	CCACCATCACAAAAGATTGC	ATCAATGACGTGCAGGATGA	(ATA)8	199
Abssr128	ATGGCGAAATCAACTGC	CCCTGTTTGTGTTCGGAGAT	(TG)10	280
Abssr145	GGCACTAGTTGCCTCAGATTG	TAGTCCAGGGGATGATCCAA	(GAAA)5	256
