# Supplementary material for: Constructing a Core Collection of the Medicinal Plant Angelica biserrata Using Genetic and Metabolic Data
Source: Front Plant Sci. 2020 Dec 23;11:600249. doi: 10.3389/fpls.2020.600249 (PMC7785966; doi:10.3389/fpls.2020.600249)
Supplement: Supplementary Table 8 — Genetic diversity statistics of the 17 microsatellite markers across 208 A. biserrata germplasm resources. [file Table_8.xlsx]

## Sheet: Sheet1
Table S8. Genetic diversity statistics of the 17 microsatellite markers across 208 A. biserrata germplasm resources.
Primer pairs	Na	Ne	Ho	He	I	H	PIC
Abssr3	6	2.32	0.58	0.57	1.14	0.57	0.53
Abssr9	6	2.94	0.6	0.66	1.18	0.66	0.59
Abssr10	14	4.52	0.73	0.78	1.91	0.78	0.76
Abssr21	11	5.29	0.79	0.81	1.91	0.81	0.79
Abssr31	10	5.49	0.56	0.83	1.95	0.82	0.8
Abssr33	10	6.16	0.78	0.84	2.02	0.84	0.82
Abssr39	15	6.52	0.8	0.85	2.09	0.85	0.83
Abssr46	5	3.78	0.64	0.74	1.45	0.74	0.69
Abssr99	7	4.22	0.55	0.76	1.57	0.76	0.72
Abssr101	6	3.39	0.22	0.71	1.41	0.7	0.65
Abssr106	7	3.07	0.6	0.68	1.37	0.67	0.61
Abssr107	4	2.01	0.41	0.5	0.9	0.5	0.44
Abssr109	5	3.36	0.5	0.7	1.31	0.7	0.66
Abssr117	7	3.4	0.59	0.71	1.48	0.71	0.67
Abssr118	7	3.36	0.62	0.7	1.42	0.7	0.65
Abssr128	4	2.32	0.27	0.57	1.04	0.57	0.52
Abssr145	8	4.03	0.41	0.75	1.64	0.75	0.72
mean	7.76	3.89	0.57	0.72	1.52	0.71	0.67
Na: number of alleles, Ne: effective number of alleles, Ho: observed heterozygosity, He: expected heterozygosity, I: Shannon's information index, H: Nei’s gene diversity index, PIC: polymorphism information content.
