# Supplementary material for: Constructing a Core Collection of the Medicinal Plant Angelica biserrata Using Genetic and Metabolic Data
Source: Front Plant Sci. 2020 Dec 23;11:600249. doi: 10.3389/fpls.2020.600249 (PMC7785966; doi:10.3389/fpls.2020.600249)
Supplement: Supplementary Table 9 — Analysis of molecular variance (AMOVA) for three A. biserrata populations. [file Table_9.xlsx]

## Sheet: Sheet1
Table S9. Analysis of molecular variance (AMOVA) for three A.biserrata populations.
Source	degrees of freedom	Sum of square	Mean of square	Variance components	Percentage of variation
Among populations	2	116.88	58.44	0.37	0.06
Within populations	413	2400.22	11.63	5.82	0.94
Total	415	2517.1		6.19	1
