# Supplementary material for: Constructing a Core Collection of the Medicinal Plant Angelica biserrata Using Genetic and Metabolic Data
Source: Front Plant Sci. 2020 Dec 23;11:600249. doi: 10.3389/fpls.2020.600249 (PMC7785966; doi:10.3389/fpls.2020.600249)
Supplement: Supplementary Table 10 — The matrix of pairwise genetic differentiation (Fst) among three A. biserrata populations. [file Table_10.xlsx]

## Sheet: Sheet1
Table S10. The matrix of pairwise genetic differentiation (Fst) among three A.biserrata populations.
Population	Puling	Gaofeng	Langping
Puling
Gaofeng	0.023
Langping	0.071	0.083
