# Supplementary material for: Constructing a Core Collection of the Medicinal Plant Angelica biserrata Using Genetic and Metabolic Data
Source: Front Plant Sci. 2020 Dec 23;11:600249. doi: 10.3389/fpls.2020.600249 (PMC7785966; doi:10.3389/fpls.2020.600249)
Supplement: Supplementary Table 11 — Method validation of the HPLC analysis in Duhuo. [file Table_11.xlsx]

## Sheet: Sheet1
Table S11. Method validation of the HPLC analysis in Duhuo.
Compounds	Calibration curve	R2		Presicion	Repeatability	Stability	Extraction recovery, RSD, %	LODs,	LOQs,
			μg/mL	RSD, %	RSD, %	RSD, %		μg/mL	μg/mL
umbelliferone	y=141749x - 38284	0.9998	0.78-100	1.7	2.04	1.89	97.22	0.003	0.009
8-methoxypsoralen	y =32572x - 24429	0.9997	1.56-200	1.1	2.44	1.61	97	0.013	0.043
bergapten	y =60347x - 47623	0.9997	1.56-200	1.15	2.09	1.38	101.11	0.009	0.03
columbianetin acetate	y =76334x - 53145	0.9997	1.56-200	1.11	1.54	1.34	102.41	0.008	0.027
osthole	y =63882x - 75606	0.9998	3.13-400	1.17	1.64	1.56	96.5	0.008	0.025
columbianadin	y =56662x - 53374	0.9998	3.13-400	1.13	1.39	1.6	97.55	0.01	0.033
