# Supplementary material for: Constructing a Core Collection of the Medicinal Plant Angelica biserrata Using Genetic and Metabolic Data
Source: Front Plant Sci. 2020 Dec 23;11:600249. doi: 10.3389/fpls.2020.600249 (PMC7785966; doi:10.3389/fpls.2020.600249)
Supplement: Supplementary Table 12 — The content of osthole and columbianadin among 208 Duhuo germplasm resources. [file Table_12.xlsx]

## Sheet: Sheet1
Table S12. The content of osthole and columbianadin among 208 Duhuo germplasm resources.
Sample name	Osthole (mg/g)	Columbianadin (mg/g)
Angelica biserrata Puling 001	0.105	4.326
Angelica biserrata Puling 002	0.053	11.061
Angelica biserrata Puling 003	0.084	11.115
Angelica biserrata Puling 004	0.104	12.343
Angelica biserrata Puling 005	0.127	12.878
Angelica biserrata Puling 006	0.057	11.141
Angelica biserrata Puling 007	0.055	8.527
Angelica biserrata Puling 008	0.085	11.27
Angelica biserrata Puling 009	0.052	7.407
Angelica biserrata Puling 010	0.06	11.313
Angelica biserrata Puling 011	0.048	1.8
Angelica biserrata Puling 012	0.131	13.659
Angelica biserrata Puling 013	0.08	10.489
Angelica biserrata Puling 014	1.743	8.856
Angelica biserrata Puling 015	0.092	5.965
Angelica biserrata Puling 016	0.062	7.687
Angelica biserrata Puling 017	0.048	10.192
Angelica biserrata Puling 018	0.037	7.043
Angelica biserrata Puling 019	0.079	6.974
Angelica biserrata Puling 020	0.474	7.617
Angelica biserrata Puling 021	0.036	5.933
Angelica biserrata Puling 022	0.024	6.471
Angelica biserrata Puling 023	0.05	12.046
Angelica biserrata Puling 024	0.046	7.622
Angelica biserrata Puling 025	ND	12.684
Angelica biserrata Puling 026	0.089	15.664
Angelica biserrata Puling 027	0.038	8.533
Angelica biserrata Puling 028	0.018	3.494
Angelica biserrata Puling 029	0.065	10.577
Angelica biserrata Puling 030	0.123	13.903
Angelica biserrata Puling 031	0.054	14.412
Angelica biserrata Puling 032	0.137	16.432
Angelica biserrata Puling 033	0.016	2.948
Angelica biserrata Puling 034	0.045	11.161
Angelica biserrata Puling 035	0.039	11.403
Angelica biserrata Puling 036	0.066	13.644
Angelica biserrata Puling 037	0.113	13.826
Angelica biserrata Puling 038	1.501	9.721
Angelica biserrata Puling 039	0.082	11.027
Angelica biserrata Puling 040	0.07	13.887
Angelica biserrata Puling 041	0.063	13.32
Angelica biserrata Puling 042	0.07	14.027
Angelica biserrata Puling 043	0.061	4.204
Angelica biserrata Puling 044	1.363	12.67
Angelica biserrata Puling 045	0.053	8.856
Angelica biserrata Puling 046	0.039	11.054
Angelica biserrata Puling 047	0.007	10.049
Angelica biserrata Puling 048	0.078	14.957
Angelica biserrata Puling 049	0.138	18.58
Angelica biserrata Puling 050	1.697	15.554
Angelica biserrata Puling 051	5.071	14.471
Angelica biserrata Puling 052	0.02	11.07
Angelica biserrata Puling 053	0.107	13.435
Angelica biserrata Puling 054	0.02	13.778
Angelica biserrata Puling 055	0.119	10.578
Angelica biserrata Puling 056	0.127	18.102
Angelica biserrata Puling 057	0.102	14.175
Angelica biserrata Puling 058	0.157	13.474
Angelica biserrata Puling 059	0.152	13.249
Angelica biserrata Puling 060	4.521	4.093
Angelica biserrata Puling 061	0.079	10.717
Angelica biserrata Puling 062	0.051	10.585
Angelica biserrata Puling 063	0.054	11.296
Angelica biserrata Puling 064	0.106	13.214
Angelica biserrata Puling 065	0.057	9.852
Angelica biserrata Puling 066	0.119	9.666
Angelica biserrata Puling 067	0.084	11.299
Angelica biserrata Puling 068	0.12	11.771
Angelica biserrata Puling 069	0.088	12.054
Angelica biserrata Puling 070	3.204	13.912
Angelica biserrata Gaofeng 071	0.059	11.383
Angelica biserrata Gaofeng 072	0.063	8.892
Angelica biserrata Gaofeng 073	0.037	7.758
Angelica biserrata Gaofeng 074	ND	3.743
Angelica biserrata Gaofeng 075	0.027	6.008
Angelica biserrata Gaofeng 076	0.801	7.662
Angelica biserrata Gaofeng 077	0.047	8.536
Angelica biserrata Gaofeng 078	0.031	7.812
Angelica biserrata Gaofeng 079	2.032	11.108
Angelica biserrata Gaofeng 080	0.03	9.984
Angelica biserrata Gaofeng 081	0.168	12.555
Angelica biserrata Gaofeng 082	0.064	9.961
Angelica biserrata Gaofeng 083	0.31	5.19
Angelica biserrata Gaofeng 084	0.055	8.275
Angelica biserrata Gaofeng 085	0.042	5.135
Angelica biserrata Gaofeng 086	0.026	6.92
Angelica biserrata Gaofeng 087	1.401	11.211
Angelica biserrata Gaofeng 088	0.049	9.726
Angelica biserrata Gaofeng 089	0.103	12.978
Angelica biserrata Gaofeng 090	0.06	10.456
Angelica biserrata Gaofeng 091	0.075	12.493
Angelica biserrata Gaofeng 092	0.122	14.477
Angelica biserrata Gaofeng 093	0.041	7.809
Angelica biserrata Gaofeng 094	0.04	6.396
Angelica biserrata Gaofeng 095	0.103	9.51
Angelica biserrata Gaofeng 096	1.089	11.421
Angelica biserrata Gaofeng 097	0.114	12.089
Angelica biserrata Gaofeng 098	0.045	10.466
Angelica biserrata Gaofeng 099	0.044	12.64
Angelica biserrata Gaofeng 100	0.031	10.739
Angelica biserrata Gaofeng 101	0.069	13.109
Angelica biserrata Gaofeng 102	0.077	10.534
Angelica biserrata Gaofeng 103	0.059	8.132
Angelica biserrata Gaofeng 104	0.796	10.387
Angelica biserrata Gaofeng 105	0.477	4.053
Angelica biserrata Gaofeng 106	1.88	9.262
Angelica biserrata Gaofeng 107	1.899	9.434
Angelica biserrata Gaofeng 108	0.039	10.553
Angelica biserrata Gaofeng 109	0.065	12.032
Angelica biserrata Gaofeng 110	0.559	7.802
Angelica biserrata Gaofeng 111	0.124	10.809
Angelica biserrata Gaofeng 112	0.076	8.572
Angelica biserrata Gaofeng 113	0.101	14.157
Angelica biserrata Gaofeng 114	0.119	14.088
Angelica biserrata Gaofeng 115	0.076	15.286
Angelica biserrata Gaofeng 116	0.042	9.651
Angelica biserrata Gaofeng 117	1.867	9.274
Angelica biserrata Gaofeng 118	1.667	10.594
Angelica biserrata Gaofeng 119	0.507	11.037
Angelica biserrata Gaofeng 120	0.066	6.596
Angelica biserrata Gaofeng 121	0.014	2.142
Angelica biserrata Gaofeng 122	ND	12.666
Angelica biserrata Gaofeng 123	0.098	15.254
Angelica biserrata Gaofeng 124	0.068	8.292
Angelica biserrata Gaofeng 125	ND	1.713
Angelica biserrata Gaofeng 126	0.105	13.296
Angelica biserrata Gaofeng 127	0.095	11.06
Angelica biserrata Gaofeng 128	0.065	14.309
Angelica biserrata Gaofeng 129	0.091	15.277
Angelica biserrata Gaofeng 130	0.044	6.77
Angelica biserrata Gaofeng 131	0.032	10.671
Angelica biserrata Gaofeng 132	0.034	8.133
Angelica biserrata Gaofeng 133	0.036	7.738
Angelica biserrata Gaofeng 134	0.365	3.601
Angelica biserrata Gaofeng 135	0.051	9.557
Angelica biserrata Gaofeng 136	0.017	4.122
Angelica biserrata Gaofeng 137	0.041	5.601
Angelica biserrata Gaofeng 138	0.034	9.227
Angelica biserrata Gaofeng 139	0.038	11.765
Angelica biserrata Langping 140	3.246	2.577
Angelica biserrata Langping 141	1.342	0.25
Angelica biserrata Langping 142	0.061	4.206
Angelica biserrata Langping 143	2.551	7.295
Angelica biserrata Langping 144	2.506	2.285
Angelica biserrata Langping 145	4.245	2.032
Angelica biserrata Langping 146	ND	4.976
Angelica biserrata Langping 147	5.119	7.785
Angelica biserrata Langping 148	0.128	9.128
Angelica biserrata Langping 149	0.098	0.567
Angelica biserrata Langping 150	1.832	3.552
Angelica biserrata Langping 151	0.202	7.986
Angelica biserrata Langping 152	ND	11.748
Angelica biserrata Langping 153	0.098	4.42
Angelica biserrata Langping 154	0.238	6.759
Angelica biserrata Langping 155	5.826	6.19
Angelica biserrata Langping 156	3.456	3.152
Angelica biserrata Langping 157	0.072	2.294
Angelica biserrata Langping 158	0.116	1.828
Angelica biserrata Langping 159	4.508	4.082
Angelica biserrata Langping 160	0.173	10.896
Angelica biserrata Langping 161	2.396	3.196
Angelica biserrata Langping 162	0.165	4.943
Angelica biserrata Langping 163	3.798	4.205
Angelica biserrata Langping 164	3.082	7.05
Angelica biserrata Langping 165	0.313	11.065
Angelica biserrata Langping 166	2.774	2.225
Angelica biserrata Langping 167	1.595	2.753
Angelica biserrata Langping 168	3.971	1.886
Angelica biserrata Langping 169	0.122	8.604
Angelica biserrata Langping 170	0.056	4.606
Angelica biserrata Langping 171	1.17	4.508
Angelica biserrata Langping 172	0.137	4.08
Angelica biserrata Langping 173	3.439	4.36
Angelica biserrata Langping 174	0.345	0.756
Angelica biserrata Langping 175	1.097	1.213
Angelica biserrata Langping 176	3.896	5.805
Angelica biserrata Langping 177	3.621	2.845
Angelica biserrata Langping 178	5.51	3.322
Angelica biserrata Langping 179	2.607	3.768
Angelica biserrata Langping 180	3.147	3.776
Angelica biserrata Langping 181	1.495	2.2
Angelica biserrata Langping 182	2.355	3.352
Angelica biserrata Langping 183	0.398	0.654
Angelica biserrata Langping 184	1.698	1.611
Angelica biserrata Langping 185	0.242	4.126
Angelica biserrata Langping 186	4.089	2.964
Angelica biserrata Langping 187	1.82	1.266
Angelica biserrata Langping 188	0.201	5.89
Angelica biserrata Langping 189	0.184	4.374
Angelica biserrata Langping 190	7.306	3.729
Angelica biserrata Langping 191	0.853	2.845
Angelica biserrata Langping 192	ND	8.154
Angelica biserrata Langping 193	5.239	1.458
Angelica biserrata Langping 194	6.227	2.918
Angelica biserrata Langping 195	0.428	2.103
Angelica biserrata Langping 196	2.781	1.817
Angelica biserrata Langping 197	11.512	6.672
Angelica biserrata Langping 198	6.219	2.331
Angelica biserrata Langping 199	9.183	4.384
Angelica biserrata Langping 200	ND	6.73
Angelica biserrata Langping 201	12.479	3.137
Angelica biserrata Langping 202	2.744	2.705
Angelica biserrata Langping 203	5.47	4.898
Angelica biserrata Langping 204	0.263	2.539
Angelica biserrata Langping 205	7.066	2.758
Angelica biserrata Langping 206	0.346	7.18
Angelica biserrata Langping 207	8.998	5.424
Angelica biserrata Langping 208	11.199	14.134
ND represents not detected.
