# Supplementary material for: Constructing a Core Collection of the Medicinal Plant Angelica biserrata Using Genetic and Metabolic Data
Source: Front Plant Sci. 2020 Dec 23;11:600249. doi: 10.3389/fpls.2020.600249 (PMC7785966; doi:10.3389/fpls.2020.600249)
Supplement: Supplementary Table 13 — The average content of each coumarin and total coumarins of different germplasm collections. [file Table_13.xlsx]

## Sheet: Sheet1
Table S13. The average content of each coumarin and total coumarins of different germplasm collections.
Germplasm collection	Umbelliferone	8-methoxypsoralen	Bergapten	Columbianetin acetate	Osthole	Columbianadin	Average
Original germplasm (n=208)	0.076±0.094	0.55±0.66	0.20±0.37	0.56±1.11	1.12±2.28	8.28±4.24	1.81
40CC (n=83)	0.069±0.042	0.58±0.62	0.25±0.47	0.61±1.12	2.09±2.90	8.20±4.63	1.98
35CC (n=73)	0.070±0.041	0.61±0.66	0.29±0.52	0.60±1.10	2.25±3.03	8.43±4.72	2.04
30CC (n=63)	0.070±0.040	0.67±0.70	0.25±0.38	0.61±1.17	2.48±3.20	8.36±5.02	2.07
25CC (n=53)	0.069±0.039	0.67±0.71	0.26±0.41	0.67±1.24	2.60±3.32	8.40±5.16	2.11
20CC (n=42)	0.069±0.041	0.67±0.77	0.29±0.45	0.64±1.23	2.95±3.56	8.60±5.26	2.2
15CC (n=32)	0.070±0.043	0.48±0.29	0.27±0.46	0.60±1.32	3.27±3.66	8.53±5.38	2.2
10CC (n=21)	0.072±0.045	0.62±0.30	0.44±0.63	0.70±1.52	3.98±4.12	8.96±5.48	2.46
40-10CC: preliminary core collections obtained with sampling rates of 40% to 10%.
