# Supplementary material for: Constructing a Core Collection of the Medicinal Plant Angelica biserrata Using Genetic and Metabolic Data
Source: Front Plant Sci. 2020 Dec 23;11:600249. doi: 10.3389/fpls.2020.600249 (PMC7785966; doi:10.3389/fpls.2020.600249)
Supplement: Supplementary Table 14 — T-test results of Ne, I, H of original germplasm and core collection. [file Table_14.xlsx]

## Sheet: Sheet1
Table S14. T-test results of Ne, I, H of original germplasm and core collection.
Evaluation parameters	Germplasm group	Average value	Standard error	Mean difference	Standard error difference	T value	P value
Ne	Original germplasm	3.89	0.32	-0.61	0.47	-1.3	0.2
	Core collection	4.57	0.34
I	Original germplasm	1.52	0.09	-0.1	0.12	-0.82	0.42
	Core collection	1.62	0.08
H	Original germplasm	0.71	0.024	-0.038	0.034	-1.13	0.27
	Core collection	0.77	0.024
Ne: effective number of alleles, I: Shannon's information index, H: Nei’ s gene diversity index. P<0.05 indicates a significant difference between the two sets of germplasm, P>0.05 On the contrary to the previous.
