# Supplementary material for: Constructing a Core Collection of the Medicinal Plant Angelica biserrata Using Genetic and Metabolic Data
Source: Front Plant Sci. 2020 Dec 23;11:600249. doi: 10.3389/fpls.2020.600249 (PMC7785966; doi:10.3389/fpls.2020.600249)
Supplement: Supplementary Table 15 — Contradistinction of genetic diversity between core collection and removed samples with original germplasm. [file Table_15.xlsx]

## Sheet: Sheet1
Table S15. Contradistinction of genetic diversity between core collection and removed samples with original germplasm.
Set of germplasm	Na	Ne	Ho	He	I	H	PIC
Original germplasm	7.76	3.89	0.57	0.72	1.52	0.71	0.67
Core collection	7	4.57	0.62	0.78	1.62	0.77	0.74
The rate of retention (%)	90.2	117.48	108.77	108.33	106.58	108.45	110.45
removed samples	7.42	3.71	0.55	0.7	1.47	0.7	0.65
The rate of retention (%)	95.62	95.37	96.5	97.22	96.71	98.59	97.01
Na: number of alleles, Ne: effective number of alleles, Ho: observed heterozygosity, He: expected heterozygosity, I: Shannon's information index, H: Nei’s gene diversity index, PIC: polymorphism information content.
